# Supplementary material for: Integrative evidence construction for resveratrol treatment of nonalcoholic fatty liver disease: preclinical and clinical meta-analyses
Source: Front Pharmacol. 2023 Sep 12;14:1230783. doi: 10.3389/fphar.2023.1230783 (PMC10520779; doi:10.3389/fphar.2023.1230783)
Supplement: Supplementary file 1 [file DataSheet1.ZIP]

Archive with 21 entries (20 files):
- Supplementary Figures/
- Supplementary Figures/Supplementary Figure 1.tif
- Supplementary Figures/Supplementary Figure 10.tif
- Supplementary Figures/Supplementary Figure 11.tif
- Supplementary Figures/Supplementary Figure 12.tif
- Supplementary Figures/Supplementary Figure 13.tif
- Supplementary Figures/Supplementary Figure 14.tif
- Supplementary Figures/Supplementary Figure 15.tif
- Supplementary Figures/Supplementary Figure 16.tif
- Supplementary Figures/Supplementary Figure 17.tif
- Supplementary Figures/Supplementary Figure 18.tif
- Supplementary Figures/Supplementary Figure 19.tif
- Supplementary Figures/Supplementary Figure 2.tif
- Supplementary Figures/Supplementary Figure 20.tif
- Supplementary Figures/Supplementary Figure 3.tif
- Supplementary Figures/Supplementary Figure 4.tif
- Supplementary Figures/Supplementary Figure 5.tif
- Supplementary Figures/Supplementary Figure 6.tif
- Supplementary Figures/Supplementary Figure 7.tif
- Supplementary Figures/Supplementary Figure 8.tif
- Supplementary Figures/Supplementary Figure 9.tif
